# Supplementary material for: Phenotype-Driven Next-Generation Sequencing and Structure-Based In Silico Analysis Reveal Disease-Specific Diagnostic Yield and Genotype–Phenotype Correlations in Inherited Kidney Diseases
Source: Life (Basel). 2026 Mar 18;16(3):500. doi: 10.3390/life16030500 (PMC13028123; doi:10.3390/life16030500)
Supplement: Supplementary file 1 [file life-16-00500-s001.zip]

Archive with 3 entries (3 files):
- TableS1-AlportGroup.pdf
- TableS2-PKDGroup.pdf
- TableS3-OtherGroup.pdf
